# Supplementary material for: HLA-focused type 1 diabetes genetic risk prediction in populations of diverse ancestry
Source: Diabetologia. 2025 Oct 2;69(1):146–56. doi: 10.1007/s00125-025-06563-8 (PMC12685975; doi:10.1007/s00125-025-06563-8)
Supplement: Supplementary file 2 — ESM Tables (XLSX 40.1 KB) [file 125_2025_6563_MOESM2_ESM.xlsx]

## Sheet: ESM Table 1
ESM Table 1. Number of unrelated individuals by cohort
Cohort	Location	Total	Cases	Controls	AFR	AMR	EUR	FIN
BC58	United Kingdom	6548	0	6548	0	0	6544	4
BDA	United Kingdom	86	10	76	0	0	86	0
NIHR Cambridge BioResource	United Kingdom	2919	0	2919	13	10	2892	4
GRID	United Kingdom	6674	6668	6	5	6	6661	2
UKBS	United Kingdom	2896	0	2896	3	2	2891	0
T1DGC-UK	United Kingdom	58	16	42	3	2	53	0
BRI	United States	1210	560	650	27	52	1125	6
CLEAR	United States	379	0	379	377	1	1	0
EDIC	United States	117	10	107	0	9	103	5
GoKinD	United States	1313	1210	103	48	34	1215	16
NYCP	United States	1539	0	1539	792	8	737	2
NIMH	United States	1656	0	1656	0	2	1652	2
SEARCH	United States	842	842	0	233	339	268	2
TrialNet	United States	1701	1013	688	41	112	1521	27
T1DGC-NA	United States	2066	911	1155	1139	448	465	14
T1DGC	United States	2	0	2	2	0	0	0
UAB	United States	1432	0	1432	622	8	801	1
UC	United States	99	67	32	86	11	2	0
UCSF	United States	481	0	481	464	9	8	0
IDDMGEN	Finland	506	73	433	1	0	27	478
T1DGEN	Finland	246	246	0	0	0	4	242
MCW	Finland	1913	646	1267	0	0	21	1892
GRID-NI	Northern Ireland	502	501	1	0	0	502	0
Young Hearts-NI	Northern Ireland	476	0	476	0	1	474	1
Steno Diabetes Center	Denmark	3623	1684	1939	12	19	3566	26
Steno Diabetes Center (2)	Denmark	1048	1048	0	0	0	1047	1
HSG	Denmark	194	194	0	1	1	187	5
T1DGC-EUR	Other Europe	692	353	339	8	3	608	73
T1DGC-AP	Asia Pacific	148	52	96	0	7	140	1
Total	All	41366	16104	25262	3877	1084	33601	2804

## Sheet: ESM Table 2
ESM Table 2. HLA region SNPs included in the T1D GRSHLA-ALL
SNP	EA	AF	WT	CHR	POS	OA	P*
rs9273363	A	0.4435	1.56	6	32626272	C	3.15E-1738
rs34656207	T	0.4641	1.009	6	32582601	C	1.62E-639
rs9273504	C	0.2794	1.194	6	32628407	T	1.03E-388
rs3135334	C	0.1205	-1.098	6	32402686	T	3.845e-123
rs3763305	A	0.05611	-0.763	6	32369488	G	4.115e-84
rs1367728	A	0.09044	-0.6357	6	33034815	G	5.032e-83
rs72848653	T	0.08896	0.6025	6	29836602	C	3.214e-78
rs1626038	T	0.5006	0.3202	6	29796103	C	1.031e-58
rs2027936	G	0.03927	0.634	6	30610499	T	3.369e-40
rs3892710	T	0.2393	0.2966	6	32682862	C	5.052e-34
rs28895243	G	0.02114	-1.231	6	32443799	A	3.125e-29
rs28895006	G	0.1303	0.3683	6	31307176	C	3.621e-36
rs9271065	C	0.08382	-0.9283	6	32575619	G	4.443e-26
rs28732100	T	0.03296	-0.6567	6	31104593	C	1.215e-18
rs79948024	A	0.01366	-0.8443	6	31436262	G	2.429e-20
rs112136957	C	0.01266	-1.159	6	32682165	T	2.4e-16
rs2071353	C	0.1924	-0.2201	6	33044257	T	3.082e-16
rs2157051	G	0.2482	-0.2518	6	32658624	A	1.254e-13
rs17207552	C	0.01737	-0.7199	6	31765056	G	2.3e-12
rs4632888	C	0.06074	0.3266	6	32426873	T	9.986e-11
rs968155	C	0.4329	-0.2259	6	32380715	T	1.288e-10
rs3104376	T	0.1389	0.4305	6	32600003	C	1.43e-10
rs9405083	T	0.2951	-0.1589	6	31319489	C	6.338e-11
rs9276360	A	0.4117	0.1498	6	32706801	G	8.804e-10
rs17180100	T	0.05947	0.2757	6	29936065	C	2.551e-09
rs114101505	A	0.02212	0.4482	6	29382780	C	4.406e-09
rs13208475	T	0.1212	-0.3696	6	32583255	C	1.368e-08
rs7750458	A	0.07431	0.2196	6	33045698	G	9.01e-08
rs116743020	G	0.02905	-0.3848	6	33063612	A	7.573e-07
rs41293883	T	0.02602	-0.538	6	31474820	C	1.285e-06
rs9273012	G	0.31	-0.2999	6	32611641	A	2.548e-06
rs9273489	G	0.2406	0.3819	6	32628189	A	6.93e-08
rs17205991	C	0.01107	0.6517	6	32652028	T	6.782e-07
rs28383438	T	0.09304	-0.748	6	32609038	C	2.817e-08
rs35407883	G	0.02272	-1.426	6	32590529	A	2.875e-13
rs575694449	A	0.03219	0.7397	6	32453238	C	1.699e-06
EA - effect allele
AF - allele frequency of the effect allele
WT - weight at the effect allele (BETA - effect size)
CHR - chromosome
POS - chromosome position
OA - other allele
* P-value from conditional analysis

## Sheet: ESM Table 3
ESM Table 3. HLA region SNPs included in the T1D GRSHLA-AFR
SNP	EA	AF	WT	CHR	POS	OA	P*
rs9273363	A	0.2154	1.715	6	32626272	C	1.036e-133
rs3997872	A	0.1549	1.401	6	32580617	T	7.463e-66
rs9273852	C	0.4581	0.8246	6	32629603	T	1.489e-33
rs34985232	G	0.395	0.6912	6	32584015	A	6.153e-15
rs3891176	A	0.2713	0.6826	6	32634318	C	6.432e-09
EA - effect allele
AF - allele frequency of the effect allele
WT - weight at the effect allele (BETA - effect size)
CHR - chromosome
POS - chromosome position
OA - other allele
* P-value from conditional analysis

## Sheet: ESM Table 4
ESM Table 4. HLA region SNPs included in the T1D GRSHLA-AMR
SNP	EA	AF	WT	CHR	POS	OA	P*
rs9273363	C	0.4128	-1.313	6	32626272	A	1.092e-38
rs34656207	C	0.4488	-0.6047	6	32582601	T	3.652e-08
rs9273504	C	0.2772	1.204	6	32628407	T	6.513e-14
EA - effect allele
AF - allele frequency of the effect allele
WT - weight at the effect allele (BETA - effect size)
CHR - chromosome
POS - chromosome position
OA - other allele
* P-value from conditional analysis

## Sheet: ESM Table 5
ESM Table 5. HLA region SNPs included in the T1D GRSHLA-EUR
SNP	EA	AF	WT	CHR	POS	OA	P*
rs9273363	A	0.466	1.57	6	32626272	C	8.36E-1464
rs34656207	T	0.4653	1.05	6	32582601	C	5.07E-558
rs9273504	C	0.2884	1.25	6	32628407	T	8.89E-314
rs3129849	A	0.1204	-1.276	6	32397309	G	6.949e-120
rs1619379	T	0.4079	-0.4129	6	29785235	C	1.547e-84
rs3763305	A	0.05736	-0.7293	6	32369488	G	2.328e-63
rs17179234	A	0.09244	0.5899	6	29821340	C	1.134e-61
rs1367728	A	0.08854	-0.6099	6	33034815	G	2.335e-58
rs805285	C	0.2558	0.3128	6	31679465	G	1.418e-39
rs115424900	A	0.05421	0.5526	6	31296585	G	1.381e-32
rs28895243	G	0.02439	-1.396	6	32443799	A	1.392e-31
rs3129718	T	0.08318	-0.9481	6	32659838	C	1.858e-23
rs13201872	A	0.03542	0.5148	6	31020282	T	1.174e-19
rs112136957	C	0.01376	-1.32	6	32682165	T	7.583e-19
rs2071353	C	0.1663	-0.2407	6	33044257	T	3.445e-17
rs16899214	C	0.03583	-0.762	6	31268377	G	2.462e-16
rs2071550	A	0.2357	-0.2237	6	32730940	C	9.012e-16
rs16870585	T	0.006964	-0.9286	6	32668978	C	9.478e-12
rs3104405	C	0.2901	0.1974	6	32682308	A	5.419e-11
rs16894932	G	0.03653	0.3818	6	29415075	A	3.055e-11
rs10947208	G	0.2162	-0.1963	6	31361837	A	6.079e-11
rs1626038	C	0.4935	-0.3678	6	29796103	T	3.605e-10
rs3892710	T	0.226	0.1755	6	32682862	C	7.176e-09
rs9275282	C	0.4647	-0.3391	6	32662974	T	1.146e-11
rs2844480	T	0.2069	-0.2148	6	31564821	C	3.309e-13
rs3997848	G	0.2473	0.2415	6	32682394	T	3.049e-08
rs2853949	A	0.2097	0.2057	6	31241664	G	2.954e-09
rs17180100	T	0.048	0.2771	6	29936065	C	9.394e-08
rs12055445	G	0.3961	-0.3174	6	32626739	A	2.374e-07
rs75044777	G	0.02061	0.3643	6	33048987	A	7.075e-07
rs384247	A	0.1543	0.1703	6	32184574	G	7.633e-07
rs3763317	T	0.4967	0.1952	6	32376788	C	7.269e-07
rs117222852	A	0.01119	0.6747	6	32575843	C	1.625e-07
rs6905837	T	0.03527	-1.38	6	32626205	C	1.394e-09
rs1265098	C	0.2844	0.1333	6	31106177	T	1.984e-06
rs28366157	G	0.04235	-0.3122	6	31672242	A	2.437e-06
rs2735081	C	0.03564	0.3018	6	29928698	T	2.487e-06
rs2523969	T	0.1343	-0.2017	6	29938777	A	2.857e-06
EA - effect allele
AF - allele frequency of the effect allele
WT - weight at the effect allele (BETA - effect size)
CHR - chromosome
POS - chromosome position
OA - other allele
* P-value from conditional analysis

## Sheet: ESM Table 6
ESM Table 6. HLA region SNPs included in the T1D GRSHLA-FIN
SNP	EA	AF	WT	CHR	POS	OA	P*
rs9273363	A	0.4344	1.293	6	32626272	C	1.191e-88
rs34656207	C	0.4379	-0.806	6	32582601	T	2.614e-33
rs715299	G	0.2837	0.7939	6	32189841	T	3.076e-25
rs14362	A	0.1617	-0.7036	6	33052981	C	8.213e-13
rs3134798	G	0.3037	-0.4822	6	32184705	A	8.542e-09
rs59438896	T	0.02889	-1.195	6	31419946	C	2.485e-06
EA - effect allele
AF - allele frequency of the effect allele
WT - weight at the effect allele (BETA - effect size)
CHR - chromosome
POS - chromosome position
OA - other allele
* P-value from conditional analysis

## Sheet: ESM Table 7
ESM Table 7. HLA region alleles included in the T1D GRSHLA-ALL
HLA Allele	EA	AF	WT	CHR	POS	OA	P*
HLA_DQB1*03:02	T	0.2098	1.635	6	32627249	A	5.28E-1314
HLA_DRB1*03:01	T	0.1985	1.467	6	32546553	A	3.83E-1006
HLA_DQB1*06:02	T	0.08584	-2.165	6	32627268	A	3.221e-238
HLA_DRB1*04:01	T	0.1643	0.6463	6	32546556	A	4.144e-125
HLA_B*39:06	T	0.01702	1.716	6	31321720	A	8.701e-126
HLA_DQB1*03:01	T	0.1323	-0.68	6	32627248	A	4.755e-86
HLA_DPB1*04:02	T	0.1001	-0.6211	6	33043712	A	4.459e-76
HLA_DQA1*01:03	T	0.04064	-1.04	6	32605186	A	1.912e-71
HLA_DQA1*02:01	T	0.09209	-0.7454	6	32605190	A	9.475e-84
HLA_DQB1*02:01	T	0.2791	1.191	6	32627242	A	3.976e-57
HLA_DQB1*05:03	T	0.01372	-2.455	6	32627263	A	2.693e-51
HLA_A*01:01	T	0.1653	-0.38	6	29910248	A	1.144e-41
HLA_A*24:02	T	0.0876	0.3994	6	29910286	A	1.09e-30
HLA_DRB1*04:05	T	0.01612	0.9932	6	32546560	A	1.027e-28
HLA_B*50:01	T	0.01224	0.8344	6	31321764	A	1.167e-20
HLA_A*31:01	T	0.02277	-0.5566	6	29910315	A	2.934e-17
HLA_DPA1*02:01	T	0.1578	-0.2267	6	33032355	A	1.033e-14
HLA_DRB1*04:08	T	0.005384	1.034	6	32546563	A	2.189e-13
HLA_A*11:01	T	0.04634	-0.3659	6	29910278	A	1.473e-13
HLA_B*57:01	T	0.02188	-0.6701	6	31321788	A	7.066e-12
HLA_DQB1*06:09	T	0.009608	-0.9212	6	32627272	A	1.001e-11
HLA_B*18:01	T	0.04991	0.3191	6	31321684	A	6.537e-11
HLA_B*13:02	T	0.0182	0.5229	6	31321658	A	6.985e-11
HLA_DRB1*09:01	T	0.01686	0.5422	6	32546580	A	1.002e-09
HLA_A*29:02	T	0.03461	0.3646	6	29910306	A	1.237e-09
HLA_DQB1*06:04	T	0.03311	0.3208	6	32627270	A	7.674e-09
HLA_DRB1*01:01	T	0.08282	0.4235	6	32546548	A	1.395e-16
HLA_B*39:01	T	0.0128	0.5829	6	31321716	A	4.192e-09
HLA_DPB1*15:01	T	0.009219	0.6051	6	33043736	A	3.851e-09
HLA_A*02:01	T	0.2849	0.1449	6	29910252	A	1.889e-07
HLA_DPB1*03:01	T	0.1137	0.161	6	33043709	A	7.515e-07
HLA_DRB1*04:02	T	0.01306	0.4453	6	32546557	A	3.634e-07
HLA_A*03:01	T	0.1348	0.1859	6	29910273	A	3.376e-06
HLA_DRB1*04:03	T	0.005406	-0.6223	6	32546558	A	4.38e-06
HLA_DRB1*16:01	T	0.008322	0.4778	6	32546624	A	2.296e-05
HLA_DRB1*04:07	T	0.009572	-0.742	6	32546562	A	2.089e-05
HLA_DPB1*02:02	T	0.01499	0.3988	6	33043707	A	2.285e-05
HLA_B*08:01	T	0.1561	0.2016	6	31321655	A	1.609e-05
HLA_DRB1*12:01	T	0.01499	0.4174	6	32546593	A	9.436e-05
HLA_DQA1*05:01	T	0.2729	-0.308	6	32605196	A	4.211e-05
HLA_B*44:03	T	0.03766	-0.2744	6	31321744	A	0.0001708
EA - effect allele (T - presence, A - absence)
AF - allele frequency of the effect allele
WT - weight at the effect allele (BETA - effect size)
CHR - chromosome
POS - chromosome position
OA - other allele (T - presence, A - absence)
* P-value from conditional analysis

## Sheet: ESM Table 8
ESM Table 8. HLA region alleles included in the T1D GRSHLA-AFR
HLA allele	EA	AF	WT	CHR	POS	OA	P*
HLA_DQA1*03:01	T	0.1732	1.695	6	32605192	A	9.282e-116
HLA_DRB1*03:01	T	0.1148	1.857	6	32546553	A	2.983e-93
HLA_DQB1*06:02	T	0.1515	-1.523	6	32627268	A	7.161e-19
HLA_DQB1*03:01	T	0.1504	-0.8174	6	32627248	A	2.951e-12
HLA_DRB1*03:02	T	0.05159	-1.045	6	32546554	A	1.041e-06
HLA_DQB1*03:02	T	0.08189	0.5168	6	32627249	A	4.145e-05
EA - effect allele (T - presence, A - absence)
AF - allele frequency of the effect allele
WT - weight at the effect allele (BETA - effect size)
CHR - chromosome
POS - chromosome position
OA - other allele (T - presence, A - absence)
* P-value from conditional analysis

## Sheet: ESM Table 9
ESM Table 9. HLA region alleles included in the T1D GRSHLA-AMR
HLA allele	EA	AF	WT	CHR	POS	OA	P*
HLA_DQA1*03:01	T	0.4027	1.067	6	32605192	A	2.441e-21
HLA_DQB1*02:01	T	0.2763	1.373	6	32627242	A	1.624e-25
HLA_DQB1*06:02	T	0.0286	-1.778	6	32627268	A	2.79e-05
HLA_DQA1*01:02	T	0.0678	1.046	6	32605185	A	4.876e-05
HLA_DRB1*03:01	T	0.2043	0.827	6	32546553	A	0.0001026
EA - effect allele (T - presence, A - absence)
AF - allele frequency of the effect allele
WT - weight at the effect allele (BETA - effect size)
CHR - chromosome
POS - chromosome position
OA - other allele (T - presence, A - absence)
* P-value from conditional analysis

## Sheet: ESM Table 10
ESM Table 10. HLA region alleles included in the T1D GRSHLA-EUR
HLA allele	EA	AF	WT	CHR	POS	OA	P*
HLA_DQB1*03:02	T	0.2175	1.674	6	32627249	A	5.08E-1145
HLA_DRB1*03:01	T	0.2123	1.469	6	32546553	A	2.94E-848
HLA_DQB1*06:02	T	0.08044	-2.311	6	32627268	A	1.165e-191
HLA_B*39:06	T	0.0174	1.801	6	31321720	A	3.495e-124
HLA_DRB1*04:01	T	0.182	0.6888	6	32546556	A	4.423e-119
HLA_DRB1*01:01	T	0.08412	0.6888	6	32546548	A	1.399e-81
HLA_DQB1*06:04	T	0.03414	1.081	6	32627270	A	8.727e-99
HLA_DPB1*04:02	T	0.08872	-0.6625	6	33043712	A	1.872e-69
HLA_DRB1*09:01	T	0.01146	1.35	6	32546580	A	3.598e-55
HLA_A*01:01	T	0.1876	-0.4372	6	29910248	A	5.286e-52
HLA_DRB1*04:05	T	0.01214	1.238	6	32546560	A	2.669e-39
HLA_DQA1*04:01	T	0.0246	0.7888	6	32605194	A	1.511e-31
HLA_DQB1*02:01	T	0.2881	0.5389	6	32627242	A	8.125e-36
HLA_DRB1*16:01	T	0.008437	1.316	6	32546624	A	1.034e-36
HLA_A*24:02	T	0.0911	0.4619	6	29910286	A	2.328e-34
HLA_DQA1*02:01	T	0.09726	-0.9084	6	32605190	A	8.261e-28
HLA_DRB1*14:01	T	0.01417	-1.672	6	32546608	A	4.242e-20
HLA_B*50:01	T	0.01198	0.8423	6	31321764	A	1.113e-19
HLA_A*31:01	T	0.02388	-0.5593	6	29910315	A	1.378e-16
HLA_DQB1*05:01	T	0.1073	0.5771	6	32627261	A	1.233e-15
HLA_DPB1*15:01	T	0.009657	0.7947	6	33043736	A	3.324e-15
HLA_A*11:01	T	0.05184	-0.3464	6	29910278	A	2.942e-12
HLA_DPA1*01:03	A	0.1774	-0.1931	6	33032347	T	9.9e-12
HLA_B*13:02	T	0.01857	0.5106	6	31321658	A	2.171e-10
HLA_B*18:01	T	0.05114	0.3163	6	31321684	A	1.239e-10
HLA_DQA1*03:01	T	0.2971	0.3833	6	32605192	A	1.125e-10
HLA_A*29:02	T	0.03391	0.3624	6	29910306	A	1.92e-09
HLA_DRB1*04:07	T	0.007351	-0.9464	6	32546562	A	5.096e-08
HLA_DRB1*04:04	T	0.05376	-0.3765	6	32546559	A	2.96e-08
HLA_DRB1*04:03	T	0.005149	-1.089	6	32546558	A	9.68e-14
HLA_DPB1*03:01	T	0.1187	0.1797	6	33043709	A	4.945e-08
HLA_A*32:01	T	0.02988	-0.3401	6	29910320	A	1.887e-07
HLA_DRB1*12:01	T	0.01235	0.5747	6	32546593	A	6.739e-08
HLA_B*57:01	T	0.02539	-0.4878	6	31321788	A	1.195e-06
HLA_B*44:03	T	0.03988	-0.3573	6	31321744	A	8.892e-07
HLA_B*39:01	T	0.01057	0.4833	6	31321716	A	1.858e-06
HLA_DPB1*02:02	T	0.01414	0.3757	6	33043707	A	6.874e-05
HLA_B*08:01	T	0.1738	0.1836	6	31321655	A	9.169e-05
HLA_A*26:01	T	0.02135	-0.2852	6	29910299	A	0.0001718
HLA_B*40:01	T	0.06653	0.1602	6	31321726	A	0.0002828
EA - effect allele (T - presence, A - absence)
AF - allele frequency of the effect allele
WT - weight at the effect allele (BETA - effect size)
CHR - chromosome
POS - chromosome position
OA - other allele (T - presence, A - absence)
* P-value from conditional analysis

[truncated: 5 more sheets: ESM Table 11, ESM Table 12, ESM Table 13, Sheet1, Sheet2]
